# Supplementary material for: Probing the Dynamic Structural Evolution of End-Functionalized Polybutadiene/Organo-Clay Nanocomposite Gels before and after Yielding by Nonlinear Rheology and 1H Double-Quantum NMR
Source: Polymers (Basel). 2022 Apr 8;14(8):1518. doi: 10.3390/polym14081518 (PMC9031593; doi:10.3390/polym14081518)
Supplement: Supplementary file 1 [file polymers-14-01518-s001.zip]

Archive with 1 entries (1 files):
- polymers-1669972-supplementary.pdf
